# Supplementary material for: Artificial Intelligence-Assisted Lung Perfusion Quantification from Spectral CT Iodine Map in Pulmonary Embolism
Source: Diagnostics (Basel). 2025 Aug 5;15(15):1963. doi: 10.3390/diagnostics15151963 (PMC12346284; doi:10.3390/diagnostics15151963)
Supplement: Supplementary file 1 [file diagnostics-15-01963-s001.zip › Table S1.xlsx]

## Sheet: Sheet1
Table S1. Automatically and semi-automatically calculated perfusion defect values at baseline and follow-up for each patient.
ID	Automatic PD (%)- Baseline	Semiautomatic PD (%)- Baseline	Automatic PD (%)- Follow-up	Semiautomatic PD (%)- Follow-up
1	N.A.	N.A.	31.2	30.7
2	N.A.	N.A.	19.2	24
3	9.2	20.6	2	0
4	38.2	45	N.A.	N.A.
5	43.1	34.4	37.4	27.1
6	13	17.8	1.8	0
7	49.6	58.7	N.A.	N.A.
8	30.8	35.7	18	28.2
9	16.7	27.2	26.8	0
10	11.5	17.3	8.8	5.3
11	46.2	47	13.9	17
12	N.A.	N.A.	N.A.	N.A.
13	N.A.	N.A.	2	0
14	1.9	8.1	N.A.	N.A.
15	20	26.1	2	0
16	N.A.	N.A.	16.1	16.1
17	29.9	0	N.A.	N.A.
18	14	25	16.7	20.3
19	21.2	20.5	14.2	11.5
20	17.1	28.3	36.2	36.2
21	7.2	37.8	17.2	27.1
22	N.A.	N.A.	36.7	43.9
23	14.3	20.4	2	9.7
24	36.1	36.1	N.A.	N.A.
25	46.1	38.2	1.8	0
26	2	7.4	42.6	36.1
27	23.4	26.2	14.3	14
28	10.7	27.6	20.5	0
29	15.8	20.6	15.7	18.2
30	N.A.	N.A.	10.9	15.1
31	N.A.	N.A.	7.3	0
32	34.7	41	7.6	0
33	15	26	2	6.5
34	2	0	N.A.	N.A.
35	18.8	0	N.A.	N.A.
36	N.A.	N.A.	47	38.5
37	3	39.1	2	0
38	8.6	11.4	N.A.	N.A.
39	30.7	38.5	16	18.5
40	16.2	16	15.6	20
41	49.7	42.6	26.6	21.4
42	20	29.8	2	0
43	1.9	19	2	0
44	18	28.6	N.A.	N.A.
45	2	15.2	39.1	0
46	7.5	17.5	39	30.3
47	26.7	48.9	2	0
48	2	49.1	13	32.4
49	32.2	37.7	2	0
50	20.3	23.3	N.A.	N.A.
51	4.7	31.6	2	0
52	2	23.8	5.3	12.2
53	39	62.1	36.6	40.2
54	12	18.8	34.3	0
55	16.7	26.2	2	5.2
56	8.1	11	2	0
57	29.6	31.2	1.9	2.5
58	34.8	19.8	N.A.	N.A.
59	29.8	30.6	N.A.	N.A.
60	13.5	22.5	2	0
61	N.A.	N.A.	8.9	8.4
62	18.3	16.6	2	0
63	8.6	23.8	2	0
64	32.3	50.6	2	0
65	46.1	41.5	1.9	0
66	16.8	29.5	N.A.	N.A.
67	8.8	22.8	6.8	8.6
68	36.9	50.2	10.1	17
69	2	16.8	19	20.8
70	1.6	28.7	14.3	24.6
71	10.3	29.1	N.A.	N.A.
72	25.7	26.7	23.7	0
73	42.1	34.4	45.5	26.2
74	39	37.9	N.A.	N.A.
75	13.4	24.4	8.6	13.4
76	24.2	27.6	2	5.4
77	15.8	19	2	0.8
78	2	2	1.9	4.6
79	17.1	0	N.A.	N.A.
80	14.8	22.6	2	0
81	25.4	36	13	26
82	15.9	22.9	42.3	35.2
83	2	38.9	1.9	41.7
84	N.A.	N.A.	1.9	9.6
85	33.1	26.8	2	0
86	24.8	38.1	12.7	22.9
87	N.A.	N.A.	2	0
88	40	40	9.5	0
89	33.5	60.3	11.3	0
90	1.9	1.9	1.9	4
91	N.A.	N.A.	17.7	31.7
92	45.2	45.2	N.A.	N.A.
93	22.6	12.1	N.A.	N.A.
94	N.A.	N.A.	1.9	0
95	N.A.	N.A.	28.4	35.3
96	32.3	35.3	N.A.	N.A.
97	2	54.1	2	0
98	20.5	46.8	1.9	0
99	20.9	49.3	24.2	9.1
100	6.8	19.6	N.A.	N.A.
101	1.9	0	8.1	12.6
102	N.A.	N.A.	11.5	11.5
103	49.2	49.2	23.2	23.5
104	N.A.	N.A.	1.9	0
105	13.6	26.9	N.A.	N.A.
106	19.7	33.2	24.8	18.6
107	N.A.	N.A.	9.6	0
108	37.4	0	1.9	9.6
109	2	2	1.9	0
110	1.9	38	1.9	0
111	41.3	48.2	26.9	0
112	18.1	33.4	8.8	0
113	35.1	35.1	10.2	15
114	14	14.5	5.8	13.1
115	N.A.	N.A.	2	4
116	N.A.	N.A.	15.7	40.2
117	8.4	31.3	2	0
118	1.8	17.3	2	0
119	2	27.9	2	0
120	2	0	N.A.	N.A.
121	13.8	15.9	1.9	0
122	30.9	34.1	13.3	13.8
123	14.6	22.8	15.8	26.4
124	N.A.	N.A.	2	0
125	30	37.1	22.8	0
126	18.3	43	1.9	4
127	N.A.	N.A.	2	0
128	2	32.5	38.5	38.5
129	36.5	58.6	2	0
130	N.A.	N.A.	N.A.	N.A.
131	45.7	16.5	N.A.	N.A.
132	30.8	30.03	2	0
133	25.6	36.2	9	0
134	21.1	21.6	27.3	27.7
135	13.1	23	10.8	15.3
136	23.6	17.9	1	0
137	27.6	27.6	6.3	0
138	2	6.3	2	0
139	22.6	38.8	2	0
140	13	22.7	N.A.	N.A.
141	1.9	33	6.8	19.5
142	16.1	34	15	31.4
143	N.A.	N.A.	1.9	0
144	13.8	18.2	1.9	0
145	2	16.6	11.08	11.08
146	1.9	54.8	1.9	62.3
147	N.A.	N.A.	N.A.	N.A.
148	9.2	23	2	0
149	8.4	21.7	2	0
150	1.9	0	2	0
151	44.7	48	2	0
152	27.7	27.7	19.5	22.5
153	2	0	9	0
154	28.5	27.6	2	5.3
155	2	0	15.2	19.3
156	45.6	57	30.5	39
157	N.A.	N.A.	24.4	24.4
158	36.3	23	N.A.	N.A.
159	1.9	5	12	16
160	12.9	20.6	21.4	27.6
161	30.5	29.7	1.9	0
162	25.9	43.3	19.3	26.9
163	22.5	46.9	8.1	0
164	18.2	22.8	37.4	0
165	1.9	8.4	7.1	9.5
166	18.4	29.4	6.9	0
167	48.6	65	24.5	34.6
168	1.9	3.6	1.9	5.2
169	9.6	18.4	1.9	0
170	36.6	59.8	43.1	37.6
171	23.6	24.6	15.3	18.7
172	14.4	39.2	N.A.	N.A.
173	44.1	44.1	7.8	10.2
174	16.6	21	16.6	18.7
175	30.5	30.5	1.9	0
176	20	22.8	1.9	0
177	N.A.	N.A.	8	18
178	8.5	12	22.8	25
179	40.4	20.9	N.A.	N.A.
180	12.8	54.3	N.A.	N.A.
181	14.4	0	N.A.	N.A.
182	22.1	22.8	2	7.1
183	21	43.2	15.7	20.7
184	18.4	25	2	0.8
185	27.7	36.7	9.7	0
186	18.7	22	2	6.7
187	22.2	47	1.9	6.1
188	26.9	29.1	9.2	5.6
189	43.8	39.4	2	0
190	N.A.	N.A.	14.9	28.2
191	16	14.6	N.A.	N.A.
192	2	47.1	11	19.2
193	1.9	17.4	2	0
194	N.A.	N.A.	12.7	33.4
195	45.6	5.6	1.9	2
196	16.2	16.2	18.9	38.6
197	45.9	54.6	N.A.	N.A.
198	N.A.	N.A.	32.7	39
199	43.7	49.6	15.6	19.4
200	1.9	0	29.1	35
201	27.6	44.5	18.7	22.4
N.A.: Not avalible, PD: Perfusion defect.
