# Supplementary material for: Artificial Intelligence-Assisted Lung Perfusion Quantification from Spectral CT Iodine Map in Pulmonary Embolism
Source: Diagnostics (Basel). 2025 Aug 5;15(15):1963. doi: 10.3390/diagnostics15151963 (PMC12346284; doi:10.3390/diagnostics15151963)
Supplement: Supplementary file 1 [file diagnostics-15-01963-s001.zip › Table S2.xlsx]

## Sheet: Sheet1
Table S2. Full correlation matrix including all selected clinical and imaging variables.
	Age	Automatic PD- 48 hr	Semiautomatisk PD - 48 hr	Total lung volume PD - 48 hr	RV/LV - 48 hr	Total Miller score - 48 hr	Automatic PD- 3 months	Semiautomatisk PD - 3 months	Total lung volume PD - 3 months	RV/LV - 3 months	Total Miller score - 3 months	TR gradiant - baseline	Supplementary O2 - 48-96 hr	O2 sat - 48-96 hrs	Respiratory rate - 48-96 hrs	Dyspnea - 3 months	Maximum walking distance - 3 months
Age	1.00 (p=1.000)	-0.13 (p=0.206)	0.02 (p=0.845)	0.07 (p=0.483)	0.13 (p=0.198)	-0.09 (p=0.392)	-0.06 (p=0.589)	0.10 (p=0.321)	-0.07 (p=0.503)	0.21 (p=0.045)	0.05 (p=0.649)	0.18 (p=0.089)	-0.19 (p=0.062)	-0.15 (p=0.146)	0.05 (p=0.643)	0.13 (p=0.217)	-0.37 (p=0.000)
Automatic PD- 48 hr	-0.13 (p=0.206)	1.00 (p=1.000)	0.51 (p=0.000)	-0.14 (p=0.189)	0.03 (p=0.787)	0.11 (p=0.282)	0.16 (p=0.133)	0.02 (p=0.838)	-0.02 (p=0.846)	-0.13 (p=0.232)	-0.09 (p=0.398)	-0.07 (p=0.533)	0.21 (p=0.043)	-0.08 (p=0.468)	-0.13 (p=0.223)	0.14 (p=0.173)	-0.19 (p=0.063)
Semiautomatisk PD - 48 hr	0.02 (p=0.845)	0.51 (p=0.000)	1.00 (p=1.000)	-0.12 (p=0.254)	0.16 (p=0.114)	0.25 (p=0.014)	0.20 (p=0.053)	0.29 (p=0.005)	-0.16 (p=0.128)	-0.06 (p=0.565)	0.18 (p=0.080)	0.10 (p=0.354)	0.20 (p=0.061)	-0.21 (p=0.044)	-0.01 (p=0.931)	0.19 (p=0.070)	-0.11 (p=0.299)
Total lung volume PD - 48 hr	0.07 (p=0.483)	-0.14 (p=0.189)	-0.12 (p=0.254)	1.00 (p=1.000)	-0.06 (p=0.551)	0.17 (p=0.107)	-0.12 (p=0.272)	0.11 (p=0.306)	0.69 (p=0.000)	0.11 (p=0.282)	0.12 (p=0.254)	0.20 (p=0.055)	-0.21 (p=0.046)	0.06 (p=0.584)	-0.28 (p=0.006)	-0.16 (p=0.131)	0.26 (p=0.010)
RV/LV - 48 hr	0.13 (p=0.198)	0.03 (p=0.787)	0.16 (p=0.114)	-0.06 (p=0.551)	1.00 (p=1.000)	0.40 (p=0.000)	0.10 (p=0.342)	0.21 (p=0.043)	-0.05 (p=0.605)	0.20 (p=0.050)	0.27 (p=0.010)	0.17 (p=0.108)	0.14 (p=0.176)	-0.26 (p=0.013)	0.25 (p=0.014)	0.33 (p=0.001)	-0.19 (p=0.073)
Total Miller score - 48 hr	-0.09 (p=0.392)	0.11 (p=0.282)	0.25 (p=0.014)	0.17 (p=0.107)	0.40 (p=0.000)	1.00 (p=1.000)	0.05 (p=0.630)	0.22 (p=0.036)	0.13 (p=0.204)	0.06 (p=0.538)	0.29 (p=0.004)	0.18 (p=0.085)	0.09 (p=0.393)	-0.23 (p=0.028)	0.19 (p=0.063)	0.12 (p=0.235)	-0.02 (p=0.875)
Automatic PD- 3 months	-0.06 (p=0.589)	0.16 (p=0.133)	0.20 (p=0.053)	-0.12 (p=0.272)	0.10 (p=0.342)	0.05 (p=0.630)	1.00 (p=1.000)	0.63 (p=0.000)	-0.29 (p=0.004)	-0.10 (p=0.360)	-0.05 (p=0.658)	-0.09 (p=0.414)	0.22 (p=0.037)	-0.03 (p=0.781)	0.02 (p=0.866)	0.10 (p=0.347)	-0.02 (p=0.858)
Semiautomatisk PD - 3 months	0.10 (p=0.321)	0.02 (p=0.838)	0.29 (p=0.005)	0.11 (p=0.306)	0.21 (p=0.043)	0.22 (p=0.036)	0.63 (p=0.000)	1.00 (p=1.000)	-0.11 (p=0.274)	0.07 (p=0.484)	0.44 (p=0.000)	0.32 (p=0.002)	-0.10 (p=0.324)	-0.11 (p=0.305)	0.11 (p=0.311)	0.12 (p=0.261)	-0.07 (p=0.509)
Total lung volume PD - 3 months	-0.07 (p=0.503)	-0.02 (p=0.846)	-0.16 (p=0.128)	0.69 (p=0.000)	-0.05 (p=0.605)	0.13 (p=0.204)	-0.29 (p=0.004)	-0.11 (p=0.274)	1.00 (p=1.000)	0.17 (p=0.098)	0.09 (p=0.399)	0.22 (p=0.038)	-0.04 (p=0.730)	0.02 (p=0.860)	-0.17 (p=0.112)	-0.20 (p=0.058)	0.13 (p=0.206)
RV/LV - 3 months	0.21 (p=0.045)	-0.13 (p=0.232)	-0.06 (p=0.565)	0.11 (p=0.282)	0.20 (p=0.050)	0.06 (p=0.538)	-0.10 (p=0.360)	0.07 (p=0.484)	0.17 (p=0.098)	1.00 (p=1.000)	0.13 (p=0.208)	0.15 (p=0.148)	-0.08 (p=0.445)	-0.03 (p=0.776)	0.08 (p=0.460)	-0.03 (p=0.755)	-0.14 (p=0.177)
Total Miller score - 3 months	0.05 (p=0.649)	-0.09 (p=0.398)	0.18 (p=0.080)	0.12 (p=0.254)	0.27 (p=0.010)	0.29 (p=0.004)	-0.05 (p=0.658)	0.44 (p=0.000)	0.09 (p=0.399)	0.13 (p=0.208)	1.00 (p=1.000)	0.55 (p=0.000)	-0.03 (p=0.764)	-0.14 (p=0.187)	0.30 (p=0.003)	0.08 (p=0.438)	-0.18 (p=0.080)
TR gradiant - baseline	0.18 (p=0.089)	-0.07 (p=0.533)	0.10 (p=0.354)	0.20 (p=0.055)	0.17 (p=0.108)	0.18 (p=0.085)	-0.09 (p=0.414)	0.32 (p=0.002)	0.22 (p=0.038)	0.15 (p=0.148)	0.55 (p=0.000)	1.00 (p=1.000)	-0.02 (p=0.836)	-0.20 (p=0.056)	0.17 (p=0.107)	0.21 (p=0.040)	-0.18 (p=0.076)
Supplementary O2 - 48-96 hr	-0.19 (p=0.062)	0.21 (p=0.043)	0.20 (p=0.061)	-0.21 (p=0.046)	0.14 (p=0.176)	0.09 (p=0.393)	0.22 (p=0.037)	-0.10 (p=0.324)	-0.04 (p=0.730)	-0.08 (p=0.445)	-0.03 (p=0.764)	-0.02 (p=0.836)	1.00 (p=1.000)	-0.10 (p=0.351)	0.16 (p=0.118)	0.03 (p=0.756)	0.00 (p=0.978)
O2 sat - 48-96 hrs	-0.15 (p=0.146)	-0.08 (p=0.468)	-0.21 (p=0.044)	0.06 (p=0.584)	-0.26 (p=0.013)	-0.23 (p=0.028)	-0.03 (p=0.781)	-0.11 (p=0.305)	0.02 (p=0.860)	-0.03 (p=0.776)	-0.14 (p=0.187)	-0.20 (p=0.056)	-0.10 (p=0.351)	1.00 (p=1.000)	-0.14 (p=0.190)	-0.22 (p=0.035)	0.13 (p=0.228)
Respiratory rate - 48-96 hrs	0.05 (p=0.643)	-0.13 (p=0.223)	-0.01 (p=0.931)	-0.28 (p=0.006)	0.25 (p=0.014)	0.19 (p=0.063)	0.02 (p=0.866)	0.11 (p=0.311)	-0.17 (p=0.112)	0.08 (p=0.460)	0.30 (p=0.003)	0.17 (p=0.107)	0.16 (p=0.118)	-0.14 (p=0.190)	1.00 (p=1.000)	0.16 (p=0.115)	-0.20 (p=0.058)
Dyspnea - 3 months	0.13 (p=0.217)	0.14 (p=0.173)	0.19 (p=0.070)	-0.16 (p=0.131)	0.33 (p=0.001)	0.12 (p=0.235)	0.10 (p=0.347)	0.12 (p=0.261)	-0.20 (p=0.058)	-0.03 (p=0.755)	0.08 (p=0.438)	0.21 (p=0.040)	0.03 (p=0.756)	-0.22 (p=0.035)	0.16 (p=0.115)	1.00 (p=1.000)	-0.27 (p=0.008)
Six-Minute Walking Test - 3 months	-0.37 (p=0.000)	-0.19 (p=0.063)	-0.11 (p=0.299)	0.26 (p=0.010)	-0.19 (p=0.073)	-0.02 (p=0.875)	-0.02 (p=0.858)	-0.07 (p=0.509)	0.13 (p=0.206)	-0.14 (p=0.177)	-0.18 (p=0.080)	-0.18 (p=0.076)	0.00 (p=0.978)	0.13 (p=0.228)	-0.20 (p=0.058)	-0.27 (p=0.008)	1.00 (p=1.000)
*Pearson correlation coefficients (r-values) along with corresponding p-values. LV: Left ventricle, PD: Perfusion defect, RV: Right ventricle, TR: Tricuspid.
